# Supplementary material for: Deconstructing the genetic basis of spent sulphite liquor tolerance using deep sequencing of genome-shuffled yeast
Source: Biotechnol Biofuels. 2015 Mar 31;8:53. doi: 10.1186/s13068-015-0241-z (PMC4393574; doi:10.1186/s13068-015-0241-z)
Supplement: Additional file 1: Data S1. — A summary mapping report for CEN.PK 113-7D. [file 13068_2015_241_MOESM1_ESM.xlsx]

## Sheet: Genome sequence read summary
Summary mapping report for CEN.PK 113-7D
Summary statistics
	Count	Average length	Total bases
Reads	33307144	50	1665357200
Matched	26438855	50	1321942750
Not matched	6868289	50	343414450
References	17	616363	10478186
General algorithm parameters
Parameter	Value
Conflict resolution	Vote (A, C, G, T)
Distribution of read length
Length	Count
50	33307144
Sequence read coverage based on CEN.PK 113-7D consensus backbone
Chromosome mapped	Consensus length	Total read count	Average coverage	Reference length	Coverage per chromosome/average coverage (excluding chromosome 0)
0	55178	6077471	4584.45	66026	46.6006
1	177803	411354	91.83	223180	0.933445
2	781415	1580620	97.5	807753	0.99108
3	290216	612115	99.31	307146	1.00948
4	1424349	2694117	89.95	1492465	0.914335
5	415125	889284	104.76	422853	1.06488
6	237770	536807	107.95	247663	1.0973
7	1049983	2129560	97.86	1084284	0.99474
8	269032	537237	96.42	277614	0.980102
9	278627	562859	91.71	305804	0.932225
10	690216	1378147	94.3	728208	0.958553
11	253171	488892	95.7	254544	0.972783
12	478072	1224227	116.56	522948	1.18482
13	898265	1764151	94.66	928646	0.962212
14	733668	1489813	95.43	777945	0.970039
15	1053344	2046778	94.04	1084527	0.95591
16	893915	2015423	106.06	946580	1.07809
average coverage			98.3775
Summary mapping report for strain R57
Summary statistics
	Count	Average length	Total bases
Reads	106607552	50	5330377600
Matched	86829570	50	4341478500
Not matched	19777982	50	988899100
General algorithm parameters
Parameter	Value
Conflict resolution	Vote (A, C, G, T)
Distribution of read length
Length	Count
50	106607552
Distribution of non-matched read length
Length	Count
50	19777982
Sequence read coverage based on CEN.PK 113-7D consensus backbone
Chromosome mapped	Consensus length	Total read count	Average coverage	Reference length	Coverage per chromosome/average coverage (excluding chromosome 0)
0	55075	13246017	9991.79	66026	28.7126
1	177791	1230165	274.88	223180	0.789901
2	781485	5763868	356.01	807753	1.02304
3	290333	2057057	334.09	307146	0.960048
4	1424502	10276738	343.58	1492465	0.987318
5	415107	3037046	358.26	422853	1.0295
6	237793	1792261	360.84	247663	1.03692
7	1050015	7948486	365.74	1084284	1.051
8	269024	1909347	343.1	277614	0.985939
9	278681	1961656	320.02	305804	0.919616
10	690291	5075244	347.73	728208	0.999244
11	253125	1801511	353.13	254544	1.01476
12	478044	4083343	389.19	522948	1.11838
13	898330	6525008	350.58	928646	1.00743
14	733632	5377044	344.85	777945	0.990968
15	1053499	7643184	351.65	1084527	1.01051
16	894147	7101595	374.24	946580	1.07542
average coverage			347.993
