# Supplementary material for: Deconstructing the genetic basis of spent sulphite liquor tolerance using deep sequencing of genome-shuffled yeast
Source: Biotechnol Biofuels. 2015 Mar 31;8:53. doi: 10.1186/s13068-015-0241-z (PMC4393574; doi:10.1186/s13068-015-0241-z)
Supplement: Additional file 4: Data S2. — RNA-seq results for differentially expressed genes between WT vs R57 without HWSSL exposure. [file 13068_2015_241_MOESM4_ESM.xlsx]

## Sheet: RNA-seq read summary
RNA-seq read summary
Sample	Fragments mapped to genes	% of total mapped to gene
CEN.PK 122 no HWSSL	12751486	100
CEN.PK 122 no HWSSL (b)	155088013	100
R57 no HWSSL	15901544	100
R57 no HWSSL (b)	151497858	100

## Sheet: Expression data - WT vs R57
RNA-seq results for differentially expressed genes between WT vs R57 without HWSSL exposure
Gene name	Gene ID	Expression Fold Change	FDR p-value correction	122T0 (a) Expression values (RPKM)	122T0 (b) Expression values (RPKM)	122T0 - Means	R57T0 (a) Expression values	R57T0 (b) Expression values	R57T0 - Means
LEE1	YPL054W	-4.01303	8.02362e-08	122.308	81.7808	102.044	26.5153	24.3412	25.4282
SMF2	YHR050W	-2.50707	1.92052e-15	318.204	354.872	336.538	120.514	147.957	134.236
PHO90	YJL198W	-2.48859	0.0142951	35.2396	36.709	35.9743	20.5345	8.37692	14.4557
SDS23	YGL056C	-2.45754	9.44486e-39	317.749	364.106	340.927	153.565	123.889	138.727
INO1	YJL153C	-2.45579	4.55424e-08	2033.25	1944.92	1989.08	663.022	956.891	809.956
MEP3	YPR138C	-2.38154	2.05775e-08	71.4869	77.6781	74.5825	30.0745	32.5592	31.3169
CAN1	YEL063C	-2.32762	8.48939e-06	99.9629	71.1093	85.5361	36.5688	36.9277	36.7483
SUR2	YDR297W	-2.30507	1.38083e-30	276.121	311.049	293.585	140.927	113.803	127.365
ADH2	YMR303C	-2.28736	0.0514588	14.8306	19.2207	17.0256	9.49011	5.3966	7.44336
CYB5	YNL111C	-2.27213	0.0413732	186.442	108.461	147.451	80.7309	49.0601	64.8955
PTK1	YKL198C	-2.24302	6.39286e-06	282.817	218.478	250.648	144.966	78.5254	111.746
PLB3	YOL011W	-2.18545	0.00171553	139.113	109.534	124.323	77.6247	36.1488	56.8867
RCF2	YNR018W	-2.12804	0.000105875	204.943	201.052	202.998	125.588	65.1959	95.3918
MDH2	YOL126C	-2.10625	1.44341e-18	191.906	203.355	197.631	99.7097	87.9518	93.8308
PPH3	YDR075W	-2.10207	0.0444182	34.8543	37.8739	36.3641	23.5402	11.0582	17.2992
GEP5	YLR091W	-2.03118	0.00329098	36.188	39.0606	37.6243	17.6112	19.4356	18.5234
GZF3	YJL110C	-2.01186	0.0477644	27.7509	20.0603	23.9056	14.0508	9.71379	11.8823
ERG11	YHR007C	-1.98761	1.79235e-17	234.233	260.177	247.205	139.433	109.312	124.373
DIC1	YLR348C	1.95632	0.00610333	25.9659	28.4587	27.2123	47.1828	59.289	53.2359
RPS8a	YBL072C	1.96308	0.000242304	177.913	113.24	145.577	319.754	251.803	285.778
PDR17	YNL264C	1.99122	0.00897229	23.6831	31.6213	27.6522	60.6773	49.4461	55.0617
RPP2b	YDR382W	1.99776	0.00202856	115.632	75.807	95.7193	218.499	163.948	191.224
MET17	YLR303W	2.00265	0.00466987	153.966	94.087	124.027	284.946	211.817	248.382
GRE3	YHR104W	2.01407	0	411.478	329.881	370.679	711.313	781.834	746.573
RPL10	YLR075W	2.02331	0.00974479	310.039	243.967	277.003	669	451.924	560.462
APA1	YCL050C	2.03229	0.000151348	39.0488	39.1683	39.1085	80.6594	78.3002	79.4798
HOM2	YDR158W	2.03382	3.31641e-05	47.4247	42.0644	44.7446	97.7096	84.2949	91.0023
CYC7	YEL039C	2.03483	4.39772e-14	3032.78	3405.22	3219	7395.29	5704.92	6550.11
IMA2	YOL157C	2.03637	0.000718475	52.3701	34.0758	43.2229	97.386	78.6497	88.0178
RPL24b	YGR148C	2.05135	0.00229595	92.498	64.576	78.537	186.108	136.105	161.107
RPS4b	YHR203C	2.05272	0.00709727	94.9847	66.7683	80.8765	194.342	137.692	166.017
RPL35a	YDL191W	2.06092	0.0406836	181.041	119.296	150.168	372.125	246.846	309.485
GAS1	YMR307W	2.07771	3.14161e-06	50.6944	48.9699	49.8321	111.287	95.7856	103.537
BFR1	YOR198C	2.08471	0.0215682	19.7582	17.2493	18.5037	36.2279	40.9219	38.5749
MET16	YPR167C	2.09277	0.0430324	18.6577	13.224	15.9409	38.0842	28.6369	33.3605
GPI18	YBR004C	2.09325	0.0245568	32.3447	37.1228	34.7337	85.5398	59.8732	72.7065
RPS6a	YPL090C	2.09416	3.14161e-06	126.402	102.532	114.467	271.803	207.622	239.712
ECM33	YBR078W	2.11073	7.88825e-08	95.5657	65.8891	80.7274	159.947	180.84	170.394
HRI1	YLR301W	2.1364	0.0169667	31.0488	17.7648	24.4068	57.3255	46.9596	52.1426
DIA1	YMR316W	2.13679	0.0100994	58.1767	57.0175	57.5971	145.554	100.591	123.073
RPL32	YBL092W	2.13785	0.0004507	139.284	110.731	125.008	312.035	222.461	267.248
CCW12	YLR110C	2.15957	0	665.614	545.654	605.634	1311.71	1304.11	1307.91
CDC19	YAL038W	2.17104	0.000433954	366.336	190.2	278.268	665.522	542.737	604.13
YLR179C	YLR179C	2.19039	0.0477034	61.9872	36.6022	49.2947	128.887	87.0624	107.975
RPS1a	YLR441C	2.19475	0.000292227	109.26	105.258	107.259	274.475	196.338	235.407
PGK1	YCR012W	2.20571	0	392.362	293.286	342.824	719.908	792.433	756.17
RPL42a	YNL162W	2.22282	0.0224096	48.8612	69.4611	59.1612	135.374	127.635	131.504
HOM3	YER052C	2.22473	0.00884255	16.437	18.4361	17.4365	40.5748	37.0084	38.7916
RPS4a	YJR145C	2.24234	2.00888e-11	72.1365	66.0874	69.1119	156.977	152.968	154.973
RPS13	YDR064W	2.24473	4.05943e-13	89.0849	68.2408	78.6629	184.386	168.768	176.577
GPM1	YKL152C	2.25092	0	371.346	280.893	326.12	709.592	758.545	734.069
STM1	YLR150W	2.29396	0.000227961	80.1395	65.3894	72.7645	194.169	139.668	166.919
LYS12	YIL094C	2.29899	5.37191e-05	29.2327	27.866	28.5493	66.0426	65.2268	65.6347
ODC2	YOR222W	2.30718	0.00839606	21.4728	15.4151	18.4439	49.0028	36.1041	42.5535
YJL144W	YJL144W	2.30843	0.0115217	848.952	336.685	592.819	1475.15	1261.81	1368.48
RPS2	YGL123W	2.32505	0	99.7449	95.0925	97.4187	238.971	214.037	226.504
FMP27	YLR454W	2.32731	0.0181327	18.3154	26.8154	22.5654	46.2702	58.7632	52.5167
TYS1	YGR185C	2.33104	0.0293361	13.6329	10.4201	12.0265	28.6574	27.4112	28.0343
RPS24a	YER074W	2.33178	1.1478e-12	81.4976	60.6708	71.0842	179.413	152.092	165.753
RPS3	YNL178W	2.33311	1.7377e-06	84.7134	84.3674	84.5404	225.019	169.465	197.242
CMK2	YOL016C	2.34833	0	180.418	142.455	161.436	378.492	379.72	379.106
RPL29	YFR032C-A	2.36636	0.0052442	64.9162	84.1458	74.531	210.671	142.063	176.367
RPL11b	YGR085C	2.36723	0.00225828	43.3189	59.0878	51.2034	128.409	114.011	121.21
RPS0a	YGR214W	2.37823	4.13012e-09	51.2483	41.3892	46.3187	114.423	105.89	110.157
TPI1	YDR050C	2.38233	0	277.365	175.881	226.623	507.894	571.889	539.891
RPL20b	YOR312C	2.38263	2.42417e-05	85.0707	55.3356	70.2032	190.236	144.301	167.268
RPL6b	YLR448W	2.38847	0.0501391	52.5769	27.3218	39.9493	114.523	76.3127	95.4178
RPL2b	YIL018W	2.38899	1.77028e-11	104.871	75.2851	90.0778	236.915	193.475	215.195
YDR209C	YDR209C	2.38949	3.84005e-11	61.3739	49.4499	55.4119	142.331	122.481	132.406
EGD2	YHR193C	2.40423	0.0089715	54.6715	38.528	46.5998	134.039	90.0343	112.037
RPS16a	YMR143W	2.40999	0.000395681	87.1358	53.0463	70.0911	195.066	142.772	168.919
RPL15a	YLR029C	2.41024	0.0502283	74.4692	126.348	100.409	232.835	251.183	242.009
FEN1	YCR034W	2.4115	0.0419067	9.99057	9.17783	9.5842	19.9985	26.226	23.1123
RPS19a	YOL121C	2.42474	6.02763e-05	38.2196	45.6693	41.9444	116.522	86.8872	101.704
RPS28b	YLR264W	2.43128	0.000711392	38.8267	39.4779	39.1523	110.977	79.4032	95.1901
RPL42b	YHR141C	2.43782	1.53138e-07	67.9171	47.1645	57.5408	156.532	124.016	140.274
RPS5	YJR123W	2.43943	1.09619e-10	170.725	121.598	146.161	399.768	313.331	356.55
RPP0	YLR340W	2.45363	8.41489e-05	93.9563	62.0006	77.9785	221.41	161.251	191.331
YIL055C	YIL055C	2.45398	0.000795611	19.6056	16.072	17.8388	47.4323	40.1195	43.7759
PUN1	YLR414C	2.45498	4.41311e-11	60.2029	61.858	61.0305	165.317	134.34	149.828
RPS17b	YDR447C	2.45816	1.69804e-10	43.6951	56.7608	50.228	121.796	125.141	123.468
RCR1	YBR005W	2.46371	8.37424e-05	59.855	59.8394	59.8472	171.421	123.471	147.446
MET3	YJR010W	2.52034	0.000198964	24.0985	15.868	19.9833	55.1899	45.5392	50.3645
SUR4	YLR372W	2.52596	0.00284543	13.5992	13.2251	13.4122	30.353	37.4043	33.8786
RPL13b	YMR142C	2.54773	0.0423235	89.1399	54.3777	71.7588	225.555	140.09	182.822
TDH3	YGR192C	2.55787	3.09737e-08	889.256	452.802	671.029	1704.56	1728.25	1716.4
RPS6b	YBR181C	2.58304	1.28366e-13	52.0609	64.5067	58.2838	165.222	135.877	150.55
SOL1	YNR034W	2.58696	1.00513e-11	108.054	66.8424	87.4481	220.235	232.215	226.225
FBA1	YKL060C	2.60263	0	728.455	470.79	599.623	1615.96	1505.23	1560.6
ARO8	YGL202W	2.61044	1.58282e-05	23.0101	20.648	21.8291	53.682	60.2851	56.9835
YSC84	YHR016C	2.62371	0	190.398	152.615	171.507	417.503	482.465	449.984
XKS1	YGR194C	2.62856	0.00419426	55.9786	24.2254	40.102	119.531	91.2903	105.41
TEF4	YKL081W	2.62863	2.76759e-05	17.6592	25.1621	21.4107	52.9895	59.5719	56.2807
RPS19b	YNL302C	2.63403	0	60.5744	50.1754	55.3749	144.423	147.295	145.859
RPL7a	YGL076C	2.64781	0	72.1271	52.7241	62.4256	165.303	165.279	165.291
RPS12	YOR369C	2.66828	6.71172e-06	119.993	107.257	113.625	354.758	251.608	303.183
YOR385W	YOR385W	2.67264	0.00127696	13.7441	12.8368	13.2905	37.6746	33.3667	35.5206
RPS1b	YML063W	2.67271	0	66.5772	64.7146	65.6459	181.701	169.204	175.453
RPS27b	YHR021C	2.69228	0.038191	79.682	49.0459	64.3639	214.927	131.644	173.285
RPL31b	YLR406C	2.71781	1.62179e-12	47.2368	39.5361	43.3865	114.741	121.091	117.916
RPL40b	YKR094C	2.73094	0.00703854	64.2373	55.549	59.8932	199.548	127.58	163.564
RPL5	YPL131W	2.74116	0	76.7555	92.5288	84.6422	252.111	211.926	232.018
RPS7a	YOR096W	2.76152	4.39772e-14	47.9019	45.2594	46.5807	132.578	124.689	128.634
RPS8b	YER102W	2.79224	0.00096749	81.4135	47.0818	64.2476	212.961	145.83	179.395
RPL21a	YBR191W	2.79658	0	55.0417	43.9742	49.508	144.262	132.644	138.453
RPS9b	YBR189W	2.79796	0	59.6169	51.8797	55.7483	164.49	147.473	155.982
SGA1	YIL099W	2.82675	0.0399248	11.4544	6.44404	8.94922	30.3001	20.2943	25.2972
RPS31	YLR167W	2.83288	0.00678778	186.915	130.083	158.499	551.871	346.144	449.007
RPS18b	YML026C	2.83478	0.00609091	71.3091	44.3315	57.8203	199.213	128.602	163.908
BAT1	YHR208W	2.85142	0.0350241	39.7419	31.296	35.519	88.5312	114.028	101.279
RPL24a	YGL031C	2.86133	0.0545307	67.5303	48.277	57.9036	209.22	122.142	165.681
RPL18a	YOL120C	2.90735	0	66.1207	68.215	67.1678	180.478	210.083	195.28
YGR137W	YGR137W	2.91782	0.0444182	31.1598	25.2072	28.1835	102.967	61.5014	82.2342
HTA2	YBL003C	2.91907	0.00229595	49.3333	19.6994	34.5163	115.056	86.455	100.756
RPL8b	YLL045C	2.93513	4.46274e-10	60.7238	50.9397	55.8317	185.398	142.349	163.873
NRG1	YDR043C	2.9356	5.12253e-06	137.352	153.76	145.556	504.451	350.134	427.293
ASC1	YMR116C	3.00619	0	61.7575	44.5715	53.1645	162.327	157.318	159.822
RPS20	YHL015W	3.02138	0.000418748	145.488	86.0608	115.775	419.247	280.352	349.799
RPL2a	YFR031C-A	3.0256	4.39772e-14	48.7961	33.7232	41.2596	130.624	119.047	124.835
RPL13a	YDL082W	3.05819	0.000426465	25.2258	24.6527	24.9392	90.3476	62.1901	76.2689
OAC1	YKL120W	3.10389	0.00270438	8.44547	8.27322	8.35934	27.5413	24.3517	25.9465
RPL26b	YGR034W	3.12183	0.00820076	55.9575	55.261	55.6092	214.864	132.342	173.603
RPL18b	YNL301C	3.15612	0.00419426	6.70992	7.85018	7.28005	20.9623	24.9911	22.9767
ENA5	YDR038C	3.26511	0.00119624	7.44485	9.45148	8.44817	26.7404	28.428	27.5842
RPL17b	YJL177W	3.27622	9.65164e-06	28.9668	24.084	26.5254	101.186	72.6202	86.9029
YPS5	YGL259W	3.565	0.0453382	6.45645	16.6896	11.573	48.4912	34.0244	41.2578
RPL22b	YFL034C-A	3.58609	0.0174665	7.43842	8.9817	8.21006	36.1302	22.7538	29.442
HXK2	YGL253W	3.62435	9.9514e-12	22.9738	18.7304	20.8521	70.1614	80.9891	75.5752
LYS9	YNR050C	3.78789	1.73003e-05	11.6376	6.73164	9.18462	33.4365	36.1442	34.7904
RPL22a	YLR061W	3.9054	0	27.4264	28.3992	27.9128	115.98	102.041	109.011
RPS26b	YER131W	3.98754	0.00955625	45.0928	25.4873	35.2901	176.782	104.659	140.72
ACO2	YJL200C	4.08778	6.36834e-05	7.64369	6.35545	6.99957	28.9758	28.2496	28.6127
ENO2	YHR174W	4.25899	0.0138484	198.323	156.007	177.165	648.492	860.6	754.546
TDH2	YJR009C	4.30453	0	155.117	107.55	131.334	582.287	548.371	565.329
RPS22a	YJL190C	4.60976	0	35.5195	24.6597	30.0896	142.256	135.156	138.706
UTR2	YEL040W	4.80217	9.47851e-05	7.31717	3.22857	5.27287	23.5154	27.127	25.3212
CIS3	YJL158C	4.89638	1.28626e-05	19.2616	6.53279	12.8972	73.1843	53.1148	63.1495
PDC1	YLR044C	5.05886	0.0239286	163.009	95.0196	129.014	848.305	457.024	652.665
NRG2	YBR066C	5.16276	9.87386e-11	8.04331	12.0303	10.0368	57.2907	46.3447	51.8177
RHR2	YIL053W	6.47279	0	21.9749	24.8841	23.4295	172.626	130.683	151.654
SRL1	YOR247W	6.48648	0	27.6274	12.4171	20.0223	130.841	128.908	129.874
YIL029C	YIL029C	7.8485	0.0395386	0.73121	1.30763	1.01942	8.06243	7.93937	8.0009
YPS6	YIR039C	10.3125	0	22.7881	16.3156	19.5519	234.365	168.892	201.628
CWP1	YKL096W	13.6366	0	4.68355	8.15845	6.421	99.047	76.0737	87.5603
TDA6	YPR157W	14.6579	0.00381344	1.00541	3.59138	2.2984	27.5914	39.7879	33.6897
YOL014W	YOL014W	16.8476	4.19533e-07	2.71864	1.99457	2.3566	47.4587	31.9476	39.7032
GAT3	YLR013W	23.2955	1.57765e-08	1.47272	0.575169	1.02394	23.7671	23.9394	23.8532
YLR012C	YLR012C	44.4211	0.0476581	1.30704	2.02036	1.6637	55.5502	92.2565	73.9033
